# Supplementary material for: The computational approaches of lncRNA identification based on coding potential: Status quo and challenges
Source: Comput Struct Biotechnol J. 2020 Nov 19;18:3666–77. doi: 10.1016/j.csbj.2020.11.030 (PMC7710504; doi:10.1016/j.csbj.2020.11.030)
Supplement: Supplementary data 1 [file mmc1.xlsx]

## Sheet: Sheet1
Tools	Year	Algorithm Model								Training/Testing data	Purpose for development		Test Species	Ref
			Features
			1st sequence-Related	2nd Structure-Related	Phylogenetic-conservation	Exprimental -Related	Translation-Related	PhysiChemi-Related	Combined/Transformed features		C/NC	mRNA /lncRNA
CONC	2006	SVM	√	√					√	5,610 coding cDNAs from the Swiss-Prot database; 2,670 ncRNAs from RNAdb and NONCODE	√		Eukaryotic	Liu, Gough, and Rost 2006
CPC	2007	SVM	√							The same training data set as CONC; Two non-coding RNA datasets from the Rfam 7.0 database and RNAdb databank respectively, and a protein-coding RNA dataset from the EMBL nucleotide databank based on cross-links to the UniProt/ SwissProt protein nowledgebase	√		Eukaryotic	Kong et al. 2007
PORTRAIT	2009	SVM	√					√	√	10,000, 20,000, 23,976 coding instances from SwissProt database (release 50.8)，and 10,000, 20,000 and 22,002 noncoding instances from RNAdb，NONCODE and Rfam	√		Fungal	Arrial, Togawa, and Brigido 2009
PhyloCSF	2011	Continuous-time Markov processes	√		√					Known protein-coding and randomly selected non-coding regions (~50,000 in total) in D.melanogaster according to the work of Lin et al., 2008	√		Fungi, flies and mammals	Lin, Jungreis, and Kellis 2011
CPAT	2013	Logistic regression	√							Training set: 10,000 protein-coding transcripts selected from the RefSeq database, and 10,000 randomly selected noncoding transcripts from the GenCODE database. Testing set: 4000 pc genes (RefSeq annotated) and 4000 lncRNAs from a human lncRNA catalog.	√		Vertebrate	Wang et al. 2013
CNCI	2013	SVM	√			,				Coding genes for human were collected from RefSeq database and long non-coding genes were collected from Gencode (v11). pc- and nc- genes for mouse were collected from Ensembl (v65) database, gene annotation of other vertebrates or plants was downloaded from Ensembl (v69) and EnsemblPlants (v16) databases, respectively. LincRNA catalog was obtained from human body map. Whole-transcriptome sequenc…		√	Vertebrates or plants	Sun, Luo, et al. 2013
iSeeRNA	2013	SVM	√							2,594 lincRNAs and 2,583 PCTs for human, and a second one with 424 lincRNAs and 465 PCTs for mouse		√	Human/mouse	Sun, Chen, et al. 2013
Linc-SF	2013	SVM	√	√			√			8,195 human lincRNAs, 31,357 mRNAs		√	Human	Wang et al. 2014
PLEK	2014	SVM	√							For human, 22,389 long non-coding transcripts; 22,389 protein-coding transcripts		√	9 vertebrates	Li, Zhang, and Zhou 2014
LncRNA-ID	2015	Random Forest	√				√			Human/mouse		√	Human/mouse	Achawanantak un et al. 2015
LncRNA-MFDL	2015	Deep learning	√	√			√			23,529 human lncRNAs and 35,607 mRNAs		√	Anole lizard, zebrafish, chicken, gorilla, macaque, mouse, lamprey, orangutan, xenopus and C. elegans	Fan and Zhang 2015
LncRScan-SVM	2015	SVM	√				√			GENCODE human mRNA/ lncRNA 5000; mouse mRNA/lncRNA 2500		√	Human/mouse	Sun et al. 2015
DeepLNC	2016	Deep learning	√							The positive training dataset was composed of 80,214 human long-non-coding transcripts from LNCipedia. The negative training dataset included 99,395 protein-coding transcripts from RefSeq.		√	Human	Tripathi et al. 2016
COME	2016	BRF	√	√		√				15,638 lncRNA transcripts and 47,490 mRNA		√	Homo sapiens, Mus musculus, Caenorhabditis elegans, Drosophila melanogaster and Arabidopsis thaliana	Hu et al. 2017
lncScore	2016	Logistic regression model	√				√			Human (v.23) and mouse (M6) GENCODE database, full-length and partial-length protein-coding transcripts		√	Human, M. musculus, C. elegans, D. melanogaster and Arabidopsis thaliana	Zhao, Song, and Wang 2016
Lncident	2016	SVM	√							Human, 28,031 lncRNAs and protein coding;mouse 13,046, C. elegans,22,929 and S. cerevisiae 413 ncRNAs and 1,500 CDs.		√	Human, Invertebrata	Han, Liang, and Du 2016
LncRNApred	2016	Random forest	√						√	2033 lncRNA,2031 mRNA human		√	Human, mouse and other species	Pian et al. 2016
longdist	2017	SVM	√							Human.mouse/ensemble/zebrafish		√	Rat (Rattus norvegicus), pig (Sus scrofa) and fruit fly ;human, gorilla (Gorilla gorilla) and rhesus macaque	Schneider et al. 2017
CPC2	2017	SVM	√					√		17,984 high-confident human protein-coding transcripts and 10,452 non-coding transcripts	√		Human, mouse, zebrafish, fly, worm and the model plant Arabidopsis	Kang et al. 2017
FEELnc	2017	Random Forest model	√						√	5,000 mRNAs and 5,000 lncRNAs		√	Canine	Wucher et al. 2017
PLncPRO	2017	Random forest	√						√	The lncRNA sequences for ten plant speciese downloaded from CANTATAdb as negative examples, protein coding transcripts (pct) were downloaded from Phytozome v11 (Goodstein et al. 2012) for all the plant species. protein coding and lncRNA sequences from GENCODE for human (v24), and mouse (vM9) to test the tool on vertebrates.		√	Plants, vertebrates	Singh et al. 2017
PlantRNA_Sniffer	2017	SVM	√							2000 Oryza sativa (rice) and Zea mays (maize) lncRNAs were obtained at (Cantata, Szczesniak, Rosikiewicz, and Makałowska 2016), as well as 2000 PCTs were identified among the sugarcane transcripts. In the training phase, 1600 lncRNAs and 1600 PCTs were used while, in the testing phase, 400 transcripts of each set were used.			Plant	Vieira et al. 2017
TLCLnc	2017	Ensembled two-layer structured classifier	√						√	19,835 human protein coding from the RefSeq database (release 70), and 18,932 human long non-coding transcripts downloaded from the GENCODE database (release 23) were used as training sets. transcripts from 9 other vertebrates downloaded from Ensembl (v79) and RefSeq (release 70) databases were used as testing sets.		√	Human	Hu and Andrews 2017
LncADeep	2018	Deep learning	√						√	Both of mRNAs and lncRNAs come from RefSeq (Pruitt et al., 2012) and GENCODE Release 2 (Derrien et al.,2012; Harrow et al., 2012).		√	Human/mouse	Yang et al. 2018
BASiNET	2018	Graph network	√						√	The same dataset as PLEK		√	9 vertebrates	Ito et al. 2018
CREMA	2018	Ensemble machine learning classifiers	√							lncRNA sequences downloaded from lncRNAdb v2.0 (http://lncrnadb.org) on November 25, 2016 and lncRNAdisease (http:// www.cuilab.cn/lncrnadisease) on February 15, 2017. For coding transcirpts, H. sapiens sequences were downloaded from Ensembl (http://www.ensembl.org) on December 19, 2016, A. thaliana from Araport v11 (https://araport-dev.tacc.utexas.edu) on December 16, 2016, M. musculus from Ense…		√	Plant	Simopoulos, Weretilnyk and Golding 2018
TERIUS	2018	Kernel density estimation	√			√	√			The RefSeq protein-coding gene annotation (version 2013.09.09 for human and 2014.11.23 for mouse) , GENCODE annotation version v19 for ncRNA genes, and Vertebrate Genome Annotation (VEGA) lncRNA annotation (version 54 for human and version 68 for mouse).		√	Human, mouse	Choi, and Nam. 2018
lncRNAnet	2018	Deep learning	√							lncRNAs and pcRNAs from humans and mice downloaded from GENCODE release 25 (Harrow et al., 2012) and ENSEMBL 87 (Yates et al. 2016). Sampling 21,000 lncRNAs and 21000 pcRNAs of human for training.		√	Humans, mice and other species	Baek et al. 2018
IRSOM	2018	Deep neutral network	√							Coding transcripts were extracted from the Ensembl databases (Zerbino et al., 2018). The non-coding transcripts come from the RNAcentral database (Consortium, 2017). Human and Mouse ncRNA datasets comes from the GENCODE database; the Drosophila ncRNAs dataset form the Flybase database; the A. thaliana dataset from three databases: Rfam, RefSeq and TAIR (Berardini et al., 2015). The other dataset …	√		Human, Mouse, Oryza sat_x0002_iva, A. thaliana, Zebrafish, E. coli, S. cerevisae and Drosophila	Platon et al. 2018
LncFinder	2019	Logistic regression, SVM, Random forest, ELM, Deep learning	√	√				√		Data sets of human and mouse used in our experiments are the same as those of LncRNA-ID (Achawanantakun et al. 2015 ), which are collected from GENCODE and experimentally verified data (Guttman M et al. 2013);Data sets of wheat, chicken and zebrafish are collected from Ensembl.		√	Human, mouse,wheat,zebrafish and chicken	Han et al. 2019
CPPred	2019	SVM	√				√	√		50,040 coding RNAs and 37 297 ncRNAs downlosded from NCBI RefSeq		√	Human, mouse, zebrafish, S. cerevisiae and fruit fly	Tong and Liu 2019
LGC	2019	Maximum Likelihood Estimation	√						√	Protein-coding RNAs for human and mouse are both collected from NCBI RefSeq (Pruitt, et al., 2007) and their corresponding lncRNAs are obtained from GENCODE version 22 (Harrow, et al., 2012) and GENCODE version M7 (Mudge, et al., 2015), respectively. For the remaining organisms, both protein-coding RNAs and ncRNAs are downloaded from Ensembl (Cunningham, et al., 2015).curated protein-coding RNAs …		√	Human and mouse, zebrafish , worm, rice and tomato	Wang et al. 2019
PLIT	2019	Random Forest	√						√	A training set of 22,471 balanced coding (positive) and non-coding (negative) sequences, whereas the test set sequences consisted of 7,529 sequences. PcRNAs and lncRNA transcript sequences was obtained from Refseq Release 91. The RNA-seq data were obtained from the NCBI SRA database (Leinonen , Sugawara, and Shumway.) with accession numbers PRJNA268115, PRJNA237837, PRJNA293380, PRJNA478448, PRJN…		√	Plant	Deshpande et al. 2019
lncRNA-LSTM	2019	Deep learning method	√							18,000 Zea mays lncRNAs from the Green Non-Coding Database (GreeNC) (Andreu et al 2016) and 37,851 mRNAs from the RefSeq database		√	Plant	Meng et al. 2019
LncPred-IEL	2019	Ensemble machine learning classifiers	√				√	√	√	LncRNAs and pcRNAs are from GENCODE for Mouse (Release M21) and Human (Release 29); and the datasets from CPPred		√	Human,mouse; Fruit fly (Drosophila melanogaster) and Zebrafish (Daniorerio)	Xu et al. 2019
RNAplonc	2019	Eight machine learning algorithms	√	√			√			9,020 lncRNA sequences PLNlncRbase and GreeNC, 9,020 mRNA sequences of five plant species (A. thaliana, Cucumis sativus, Glycine max, Populus trichocarpa and Oryza sativa) collected from Phytozome database version 11		√	Plant	Negri et al. 2019
PredLnc-GFStack	2019	Stacked Ensemble Learning	√				√	√		lncRNAs and pcRNAs of both human (Homo sapiens) data (Release 29, GRCh38.p12) Genes 2019, 10, 672 3 of 13 and mouse (Mus musculus) data (Release M20, GRCm38.p6) downloaded from GENCODE		√	Human/mouse	Liu et al. 2019
CNIT	2019	XGBoost	√				√			Protein-coding and non-coding transcripts of 11 Animals were from the RefSeq database; for 26 plants, coding transcripts from the Ref_x0002_seq, and noncoding transcripts from Ensembl Plants (v37) database; a total of 19752 coding RNAs and 19752 non-coding RNAs of human origin (GRCH38) for training and testing. 2588 coding RNAs and 2588 non-coding RNAs of Arabidopsis thaliana species (EnsemblPlan…		√	11 animals and 26 plants	Guo et al.2019
CodAn	2020	GHMMs	√							RefSeq database at NCBI (release number 94); for Caenorhabditis elegans at RefSeq, the sequences are from the WormBase (release WS270); Vertebrates 2070, Invertebrates 1600, Plants 2800, Fungi 2400	√		34 eukaryote species	Nachtigall, Kashiwabara and Durham 2020
NCResNet	2020	Deep learning	√				√	√		The traning/test datasets of human, mouse, S. cerevisiae, zebrafish, and fruit fly are derived from CPPred research, containing 33,045/42,242, 20,776/20,776, 826/826, 11,049/11,049, and 4,479/4,479 ncRNAs/pcRNAs, respectively. The other three species test datasets of cow, rat, and C. elegans are downloaded from Ensembl (Zerbino et al., 2018) and NONCODE (Bu et al., 2012) including 1,028/1,028, 5,…	√		Human, mouse, S. cerevisiae, zebrafish, fruit fly,cow, rat, and Caenorhabditis elegans.	Yang et al. 2020
